# Supplementary material for: Synthesis, Structural Properties and Biological Activities of Novel Hydrazones of 2-, 3-, 4-Iodobenzoic Acid
Source: Molecules. 2024 Aug 11;29(16):3814. doi: 10.3390/molecules29163814 (PMC11356900; doi:10.3390/molecules29163814)
Supplement: Supplementary file 1 [file molecules-29-03814-s001.zip]

Archive with 1 entries (1 files):
- molecules-3057036-supplementary.pdf
